# Supplementary material for: Tandem Mass Spectrometry de novo Sequencing of the Skin Defense Peptides of the Central Slovenian Agile Frog Rana dalmatina
Source: Molecules. 2023 Oct 16;28(20):7118. doi: 10.3390/molecules28207118 (PMC10608968; doi:10.3390/molecules28207118)
Supplement: Supplementary file 1 [file molecules-28-07118-s001.zip]

Archive with 1 entries (1 files):
- molecules-2643018-supplementary.pdf
